# Supplementary material for: The Impact of Increased CO2 and Drought Stress on the Secondary Metabolites of Cauliflower (Brassica oleracea var. botrytis) and Cabbage (Brassica oleracea var. capitata)
Source: Plants (Basel). 2023 Aug 29;12(17):3098. doi: 10.3390/plants12173098 (PMC10490549; doi:10.3390/plants12173098)
Supplement: Supplementary file 1 [file plants-12-03098-s001.zip]

Archive with 1 entries (1 files):
- plants-2546976-supplementary.pdf
